# Supplementary material for: Three-dimensional printed moulds to obtain silicone hearts with congenital defects for paediatric heart-surgeon training
Source: Eur J Cardiothorac Surg. 2024 Mar 5;65(3):ezae079. doi: 10.1093/ejcts/ezae079 (PMC10942813; doi:10.1093/ejcts/ezae079)
Supplement: ezae079_Supplementary_Data [file ezae079_supplementary_data.zip]

Archive with 3 entries (2 files):
- ezae079_Supplementary_Data/
- ezae079_Supplementary_Data/ACAT page 1 (1).pdf
- ezae079_Supplementary_Data/ACAT page 2.pdf
